# Supplementary material for: Annotated type catalogue of Bothriembryon (Mollusca, Gastropoda, Orthalicoidea) in Australian museums, with a compilation of types in other museums
Source: Zookeys. 2012 May 17;(194):41–80. doi: 10.3897/zookeys.194.2721 (PMC3367568; doi:10.3897/zookeys.194.2721)
Supplement: XML Treatment for Bothriembryon inflatus castaneus [file zookeys.194.2721-treatment4.xml]

<!DOCTYPE tp:taxon-treatment
  PUBLIC "-//TaxonX//DTD Taxonomic Treatment Publishing DTD v0 20100105//EN" "tax-treatment-NSO.dtd">
<tp:taxon-treatment xmlns:tp="http://www.plazi.org/taxpub"><tp:treatment-meta><mixed-citation publication-type="journal"><person-group><name><surname>Breure</surname><given-names>Abraham S.H.</given-names></name><name><surname>Whisson</surname><given-names>Corey S.</given-names></name></person-group><article-title>Annotated type catalogue of 
                    <italic>Bothriembryon</italic> (Mollusca, Gastropoda, Orthalicoidea) in Australian museums, with a compilation of types in other museums
                </article-title><source>Zookeys</source><day>17</day><month>5</month><year>2012</year><volume>2012</volume><issue>194</issue><fpage>41</fpage><lpage>80</lpage><pub-id pub-id-type="doi">10.3897/zookeys.194.2721</pub-id></mixed-citation></tp:treatment-meta><tp:nomenclature><tp:taxon-name>
                            <tp:taxon-name-part taxon-name-part-type="genus">Bothriembryon</tp:taxon-name-part>
                            <tp:taxon-name-part taxon-name-part-type="species">inflatus</tp:taxon-name-part>
                            <tp:taxon-name-part taxon-name-part-type="subspecies">castaneus</tp:taxon-name-part>
                        <object-id xmlns:xlink="http://www.w3.org/1999/xlink" xlink:type="simple">http://species-id.net/wiki/Bothriembryon_inflatus_castaneus</object-id>
								</tp:taxon-name><tp:taxon-authority>Pilsbry, 1900</tp:taxon-authority><xref ref-type="fig" rid="F4">Fig. 4C</xref><tp:nomenclature-citation-list><tp:nomenclature-citation><tp:taxon-name>Bothriembryon inflatus castaneus</tp:taxon-name><comment> ‘Deshayes’ <xref ref-type="bibr" rid="B33">Pilsbry 1900</xref>: 5, pl. 1 fig. 18 [not fig. 11]; <xref ref-type="bibr" rid="B22">Kendrick and Wilson 1975</xref>: 315, pl. 1 figs 3a–3b; B.J. <xref ref-type="bibr" rid="B37">Smith 1992</xref>: 105.</comment></tp:nomenclature-citation><tp:nomenclature-citation><tp:taxon-name>Bothriembryon castaneus</tp:taxon-name><comment> Pilsbry; <xref ref-type="bibr" rid="B19">Iredale 1939</xref>: 19, pl. 2 fig. 2.</comment></tp:nomenclature-citation></tp:nomenclature-citation-list></tp:nomenclature><tp:treatment-sec sec-type="Type locality"><title>Type locality.</title><p>[Western Australia] “Recherche Archipelago (<italic>Dr. Cox</italic>)”. See Remarks.</p></tp:treatment-sec><tp:treatment-sec sec-type="Label"><title>Label.</title><p>“Reserch [sic] / Archipelago / W. Australia”.</p></tp:treatment-sec><tp:treatment-sec sec-type="Dimensions"><title>Dimensions.</title><p>“Alt. 22, diam. 13 (...) mill.”; figured specimen H 23.1, D 13.8, W 5.1.</p></tp:treatment-sec><tp:treatment-sec sec-type="Type material"><title>Type material.</title><p>AM C87458, syntype (Cox coll.).</p></tp:treatment-sec><tp:treatment-sec sec-type="Remarks"><title>Remarks.</title><p><xref ref-type="bibr" rid="B22">Kendrick and Wilson (1975)</xref>, in their valuable study on type specimens of <italic><tp:taxon-name>Bothriembryon</tp:taxon-name></italic>, have argued why the type locality as given by Pilsbry is unlikely; they presume that the specimen originated from Doubtful Island in the Bremer Bay area. It should be noted that this locality is ca. 170 km east from Albany, Bald Head, which is the type locality of <italic><tp:taxon-name>Helix melo</tp:taxon-name></italic> Quoy and Gaimard, 1832, and of their variety <italic><tp:taxon-name>Helix melo castanea</tp:taxon-name></italic> (see next section). Should material from these two localities prove to be sufficiently distinct for systematic separation, it is worth noting that the name <italic>castaneus</italic> Pilsbry, 1900 is a homonym of <italic>castanea</italic> Quoy and Gaimard, 1832. The material is accompanied by a label “selected as type / by <xref ref-type="bibr" rid="B19">Iredale 1939</xref> / p. 19”, but this is not regarded as a valid lectotype designation by Iredale.</p></tp:treatment-sec><tp:treatment-sec sec-type="Current systematic position"><title>Current systematic position.</title><p>Bothriembryontidae, <italic><tp:taxon-name>Bothriembryon melo</tp:taxon-name></italic> (Quoy and Gaimard, 1832).</p></tp:treatment-sec><tp:treatment-sec><!--Section generated to contain objects referenced in tp:taxon-treatment.--><fig id="F4" position="float" orientation="portrait"><label>Figure 4.</label><caption><p><bold>A–D</bold> <italic>Bothriembryon melo</italic> (Quoy and Gaimard, 1832) <bold>A</bold> Lectotype, MNHN 24644 (H = 24.7) <bold>B</bold> Paralectotype, <italic>Helix melo castanea</italic> Quoy and Gaimard, 1832, MNHN 24645 (H = 20.6) Photos: P. Maestrati <bold>C</bold> Syntype of <italic>Bothriembryon inflatus castaneus</italic> Pilsbry 1900, AM C87458 (H = 23.1) Photo: A. Miller <bold>D</bold> Lectotype of <italic>B. inflatus conispira</italic> Pilsbry, 1900, ANSP 8453 (H = 25.2) Photo: A. Lawless <bold>E</bold> <italic>B. bulla</italic> (Menke, 1843), holotype of <italic>Bulimus baconi</italic> Benson, 1854, UMZC 2397 (H = 23.6) Photo: R. Preece <bold>F</bold> <italic>B. kendricki</italic> Hill, Johnson &amp; Merrifield, 1983, holotype, WAM S14552 (H = 16.2) <bold>G</bold> <italic>B. serpentinus</italic> Iredale, 1939, syntype, AM C100724 (H = 27.5).</p></caption><graphic xmlns:xlink="http://www.w3.org/1999/xlink" xlink:href="ZooKeys-194-041-g004.jpg" position="float" orientation="portrait" xlink:type="simple"/></fig></tp:treatment-sec><ref-list><ref id="B33"><mixed-citation xmlns:xlink="http://www.w3.org/1999/xlink" xlink:type="simple"><person-group><name name-style="western"><surname>Pilsbry</surname><given-names>HA</given-names></name></person-group> (<year>1900</year>)<source> Australasian Bulimulidae: <italic>Bothriembryon</italic>, <italic>Placostylus</italic>. Helicidae: <italic>Amphidromus</italic>. Manual of Conchology (2) 13: 1–253.</source></mixed-citation></ref><ref id="B22"><mixed-citation xmlns:xlink="http://www.w3.org/1999/xlink" xlink:type="simple"><person-group><name name-style="western"><surname>Kendrick</surname><given-names>GW</given-names></name><name name-style="western"><surname>Wilson</surname><given-names>BR</given-names></name></person-group> (<year>1975</year>)<article-title> Nomenclatural notes on the land snail genus <italic>Bothriembryon</italic> Pilsbry, 1894 (Pulmonata: Bulimulidae), with redescriptions of the types and two other species.</article-title><source>Records of the Western Australian Museum </source><volume>3</volume>: <fpage>295</fpage>-<lpage>325</lpage>.</mixed-citation></ref><ref id="B37"><mixed-citation xmlns:xlink="http://www.w3.org/1999/xlink" xlink:type="simple"><person-group><name name-style="western"><surname>Smith</surname><given-names>BJ</given-names></name></person-group> (<year>1992</year>)<source> Non-marine Mollusca. In: Houston WWK (Ed) Zoological Catalogue of Australia, 8. Australian Government Publishing Service, Canberra, xii + 405 pp.</source></mixed-citation></ref><ref id="B19"><mixed-citation xmlns:xlink="http://www.w3.org/1999/xlink" xlink:type="simple"><person-group><name name-style="western"><surname>Iredale</surname><given-names>T</given-names></name></person-group> (<year>1939</year>)<source> A review of the land Mollusca of Western Australia. Records of the Western Australian Museum and Art Gallery 2(1): 1–88. [Published 1.viii.1939; same text re-published 21.viii.1939 in Journal of the Royal Society of Western Australia 25:1–88 (read before the Society on 13.ix.1938, but publication delayed)].</source></mixed-citation></ref></ref-list></tp:taxon-treatment>
