# Supplementary material for: Annotated type catalogue of Bothriembryon (Mollusca, Gastropoda, Orthalicoidea) in Australian museums, with a compilation of types in other museums
Source: Zookeys. 2012 May 17;(194):41–80. doi: 10.3897/zookeys.194.2721 (PMC3367568; doi:10.3897/zookeys.194.2721)
Supplement: XML Treatment for Bothriembryon consors [file zookeys.194.2721-treatment5.xml]

<!DOCTYPE tp:taxon-treatment
  PUBLIC "-//TaxonX//DTD Taxonomic Treatment Publishing DTD v0 20100105//EN" "tax-treatment-NSO.dtd">
<tp:taxon-treatment xmlns:tp="http://www.plazi.org/taxpub"><tp:treatment-meta><mixed-citation publication-type="journal"><person-group><name><surname>Breure</surname><given-names>Abraham S.H.</given-names></name><name><surname>Whisson</surname><given-names>Corey S.</given-names></name></person-group><article-title>Annotated type catalogue of 
                    <italic>Bothriembryon</italic> (Mollusca, Gastropoda, Orthalicoidea) in Australian museums, with a compilation of types in other museums
                </article-title><source>Zookeys</source><day>17</day><month>5</month><year>2012</year><volume>2012</volume><issue>194</issue><fpage>41</fpage><lpage>80</lpage><pub-id pub-id-type="doi">10.3897/zookeys.194.2721</pub-id></mixed-citation></tp:treatment-meta><tp:nomenclature><tp:taxon-name>
                            <tp:taxon-name-part taxon-name-part-type="genus">Bothriembryon</tp:taxon-name-part>
                            <tp:taxon-name-part taxon-name-part-type="species">consors</tp:taxon-name-part>
                        <object-id xmlns:xlink="http://www.w3.org/1999/xlink" xlink:type="simple">http://species-id.net/wiki/Bothriembryon_consors</object-id>
								</tp:taxon-name><tp:taxon-authority>Kendrick, 1978</tp:taxon-authority><xref ref-type="fig" rid="F3">Figs 3C–E</xref><tp:nomenclature-citation-list><tp:nomenclature-citation><tp:taxon-name>Bothriembryon consors</tp:taxon-name><comment><xref ref-type="bibr" rid="B20">Kendrick 1978</xref>: 54, fig 4F–H.</comment></tp:nomenclature-citation></tp:nomenclature-citation-list></tp:nomenclature><tp:treatment-sec sec-type="Type locality"><title>Type locality.</title><p>“Windy Harbour, Western Australia. Shallow quarry NE of lighthouse beside track to Salmon Bay. Lat. 34°49'14"S, long. 116°00'52"E. Probably Pleistocene age. See Remarks.</p></tp:treatment-sec><tp:treatment-sec sec-type="Label"><title>Label.</title><p>“Windy Harbour, W.A. Shallow / quarry NE of lighthouse beside track / to Salmon Beach”, in Kendrick’s handwriting.</p></tp:treatment-sec><tp:treatment-sec sec-type="Dimensions "><title>Dimensions .</title><p>“height of 29.9 mm, maximum diameter 13.8 mm”; holotype H 30.0, D 13.6, W 5.3.</p></tp:treatment-sec><tp:treatment-sec sec-type="Type material"><title>Type material.</title><p>WAM 72421a, holotype; WAM 72421b–e, j and k, 70901a–b, 70160d, nine paratypes.</p></tp:treatment-sec><tp:treatment-sec sec-type="Remarks"><title>Remarks.</title><p>Although the formulation differs, this is the same locality where <italic><tp:taxon-name>Bothriembryon gardneri</tp:taxon-name></italic> Kendrick, 1978 has been found.</p></tp:treatment-sec><tp:treatment-sec sec-type="Current systematic position"><title>Current systematic position.</title><p>Bothriembryontidae, <italic><tp:taxon-name>Bothriembryon consors</tp:taxon-name></italic> Kendrick, 1978.</p></tp:treatment-sec><tp:treatment-sec><!--Section generated to contain objects referenced in tp:taxon-treatment.--><fig id="F3" position="float" orientation="portrait"><label>Figure 3.</label><caption><p>Fossil <italic>Bothriembryon</italic> species. <bold>A, B, F</bold> <italic>B. gardneri</italic> Kendrick, 1978, holotype, WAM 701603a (H = 43.5); <bold>F</bold> sculpture on dorsal side of last whorl <bold>C–E</bold> <italic>B. consors</italic> Kendrick, 1978, holotype, WAM 72421a (H = 30.0); <bold>E</bold> sculpture on dorsal side of last whorl <bold>G–H</bold> <italic>B. douglasi</italic> Kendrick, 1978, holotype, WAM 661036a (H = 34.2) <bold>I–J</bold> <italic>B. kremnobates</italic> Kendrick, 2005, holotype, WAM 81.847 (H = 21.5) <bold>K–L</bold> <italic>B. ridei</italic> Kendrick, 1978, holotype, WAM 60.434a (H = 36.6) <bold>M</bold> <italic>B. praecursor</italic> McMichael, 1968, holotype, CPC 6906 (H = 14.17) <bold>N</bold> <italic>B. gunnii</italic> (Sowerby II, 1845), holotype, NHMUK PI OR 96907 (H = 25.1).</p></caption><graphic xmlns:xlink="http://www.w3.org/1999/xlink" xlink:href="ZooKeys-194-041-g003.jpg" position="float" orientation="portrait" xlink:type="simple"/></fig></tp:treatment-sec><ref-list><ref id="B20"><mixed-citation xmlns:xlink="http://www.w3.org/1999/xlink" xlink:type="simple"><person-group><name name-style="western"><surname>Kendrick</surname><given-names>GW</given-names></name></person-group> (<year>1978</year>)<article-title> New species of fossil nonmarine molluscs from Western Australia and evidence of late Quarternary climatic change in the Shark Bay district.</article-title><source>Journal of the Royal Society of Western Australia </source><volume>60</volume>: <fpage>49</fpage>-<lpage>60</lpage>.</mixed-citation></ref></ref-list></tp:taxon-treatment>
