# Supplementary material for: Annotated type catalogue of Bothriembryon (Mollusca, Gastropoda, Orthalicoidea) in Australian museums, with a compilation of types in other museums
Source: Zookeys. 2012 May 17;(194):41–80. doi: 10.3897/zookeys.194.2721 (PMC3367568; doi:10.3897/zookeys.194.2721)
Supplement: XML Treatment for Bothriembryon leeuwinensis eventus [file zookeys.194.2721-treatment10.xml]

<!DOCTYPE tp:taxon-treatment
  PUBLIC "-//TaxonX//DTD Taxonomic Treatment Publishing DTD v0 20100105//EN" "tax-treatment-NSO.dtd">
<tp:taxon-treatment xmlns:tp="http://www.plazi.org/taxpub"><tp:treatment-meta><mixed-citation publication-type="journal"><person-group><name><surname>Breure</surname><given-names>Abraham S.H.</given-names></name><name><surname>Whisson</surname><given-names>Corey S.</given-names></name></person-group><article-title>Annotated type catalogue of 
                    <italic>Bothriembryon</italic> (Mollusca, Gastropoda, Orthalicoidea) in Australian museums, with a compilation of types in other museums
                </article-title><source>Zookeys</source><day>17</day><month>5</month><year>2012</year><volume>2012</volume><issue>194</issue><fpage>41</fpage><lpage>80</lpage><pub-id pub-id-type="doi">10.3897/zookeys.194.2721</pub-id></mixed-citation></tp:treatment-meta><tp:nomenclature><tp:taxon-name>
                            <tp:taxon-name-part taxon-name-part-type="genus">Bothriembryon</tp:taxon-name-part>
                            <tp:taxon-name-part taxon-name-part-type="species">leeuwinensis</tp:taxon-name-part>
                            <tp:taxon-name-part taxon-name-part-type="subspecies">eventus</tp:taxon-name-part>
                        <object-id xmlns:xlink="http://www.w3.org/1999/xlink" xlink:type="simple">http://species-id.net/wiki/Bothriembryon_leeuwinensis_eventus</object-id>
								</tp:taxon-name><tp:taxon-authority>Iredale, 1939</tp:taxon-authority><xref ref-type="fig" rid="F7">Fig. 7H</xref><tp:nomenclature-citation-list><tp:nomenclature-citation><tp:taxon-name>Bothriembryon leeuwinensis eventus</tp:taxon-name><comment> Iredale, 1939: 25, pl. 2 fig. 18; <xref ref-type="bibr" rid="B43">Wells 1977</xref>: 53; B.J. <xref ref-type="bibr" rid="B37">Smith 1992</xref>: 105.</comment></tp:nomenclature-citation></tp:nomenclature-citation-list></tp:nomenclature><tp:treatment-sec sec-type="Type locality"><title>Type locality.</title><p>[Western Australia] “Margaret River”.</p></tp:treatment-sec><tp:treatment-sec sec-type="Label"><title>Label.</title><p>“Margaret River / SWA”.</p></tp:treatment-sec><tp:treatment-sec sec-type="Dimensions"><title>Dimensions.</title><p>“the type measuring 23 mm. in length by 14 mm. in breadth”; figured specimen H 22.0, D 12.2, W 4.9.</p></tp:treatment-sec><tp:treatment-sec sec-type="Type material"><title>Type material.</title><p>AM C100771, syntype; AM C127657, three syntypes; WAM S15124, 11 syntypes.</p></tp:treatment-sec><tp:treatment-sec sec-type="Remarks"><title>Remarks.</title><p><xref ref-type="bibr" rid="B19">Iredale (1939)</xref> refers to “Another series from Margaret River”; this may refer to the village “Margaret River”, or to a location along the Margaret River watercourse. In the latter case it is more likely to be in the coastal area.</p></tp:treatment-sec><tp:treatment-sec sec-type="Current systematic position"><title>Current systematic position.</title><p>Bothriembryontidae, <italic><tp:taxon-name>Bothriembryon leeuwinensis</tp:taxon-name></italic> (E.A. Smith, 1894).</p></tp:treatment-sec><tp:treatment-sec><!--Section generated to contain objects referenced in tp:taxon-treatment.--><fig id="F7" position="float" orientation="portrait"><label>Figure 7.</label><caption><p><bold>A–E</bold> <italic>Bothriembryon barretti</italic> Iredale, 1939 <bold>A</bold> Syntype, AM C56628 (H = 28.1) <bold>B</bold> Syntype of <italic>B. indictus</italic> Iredale, 1939, AM C100730 (H = 28.8) <bold>C</bold> Syntype of <italic>B. distinctus</italic> Iredale, 1939, AM C100727 (H = 26.3) <bold>D</bold> Syntype of <italic>Bulimus industus pallidus</italic> Tate, 1879, AM C477 (H = 31.0) <bold>E</bold> Holotype of <italic>B. multispirus</italic> Macpherson, 1951, MV F5716 (H = 24.2) <bold>F</bold> <italic>B. irvineanus</italic> Iredale, 1939, syntype, AM C100773 (H = 24.2) <bold>G</bold> <italic>B. naturalistarum</italic> Kobelt, 1901, syntype, SMF 25891/1a (H = 17.0) Photo: E. Neubert <bold>H</bold> <italic>B. leeuwinensis</italic> (E.A. Smith, 1894), syntype of <italic>B. leeuwinensis eventus</italic> Iredale, 1939, AM C100771 (H = 22.0) <bold>I</bold> <italic>B. perditus</italic> Iredale, 1939, syntype, AM C100720 (H = 23.2) <bold>J</bold> <italic>B. whitleyi</italic> Iredale, 1939, syntype, AM C100729 (H = 14.4) <bold>K</bold> <italic>B. spenceri</italic> (Tate, 1894), holotype, SAM D3171 (H = 20.0) <bold>L</bold> <italic>B. tasmanicus</italic> (Pfeiffer, 1853), holotype of <italic>B. gunni brachysoma</italic> Pilsbry, 1900, ANSP 8461 (H = 20.4) Photo: A. Lawless.</p></caption><graphic xmlns:xlink="http://www.w3.org/1999/xlink" xlink:href="ZooKeys-194-041-g007.jpg" position="float" orientation="portrait" xlink:type="simple"/></fig></tp:treatment-sec><ref-list><ref id="B43"><mixed-citation xmlns:xlink="http://www.w3.org/1999/xlink" xlink:type="simple"><person-group><name name-style="western"><surname>Wells</surname><given-names>FE</given-names></name></person-group> (<year>1977</year>)<article-title> Type specimens in the Department of Molluscs, Western Australian Museum.</article-title><source>Records of the Western Australian Museum </source><volume>6</volume> (<issue>1</issue>): <fpage>33</fpage>-<lpage>61</lpage>.</mixed-citation></ref><ref id="B37"><mixed-citation xmlns:xlink="http://www.w3.org/1999/xlink" xlink:type="simple"><person-group><name name-style="western"><surname>Smith</surname><given-names>BJ</given-names></name></person-group> (<year>1992</year>)<source> Non-marine Mollusca. In: Houston WWK (Ed) Zoological Catalogue of Australia, 8. Australian Government Publishing Service, Canberra, xii + 405 pp.</source></mixed-citation></ref><ref id="B19"><mixed-citation xmlns:xlink="http://www.w3.org/1999/xlink" xlink:type="simple"><person-group><name name-style="western"><surname>Iredale</surname><given-names>T</given-names></name></person-group> (<year>1939</year>)<source> A review of the land Mollusca of Western Australia. Records of the Western Australian Museum and Art Gallery 2(1): 1–88. [Published 1.viii.1939; same text re-published 21.viii.1939 in Journal of the Royal Society of Western Australia 25:1–88 (read before the Society on 13.ix.1938, but publication delayed)].</source></mixed-citation></ref></ref-list></tp:taxon-treatment>
