# Supplementary material for: Annotated type catalogue of Bothriembryon (Mollusca, Gastropoda, Orthalicoidea) in Australian museums, with a compilation of types in other museums
Source: Zookeys. 2012 May 17;(194):41–80. doi: 10.3897/zookeys.194.2721 (PMC3367568; doi:10.3897/zookeys.194.2721)
Supplement: XML Treatment for Bulimus (Liparus) gratwicki [file zookeys.194.2721-treatment15.xml]

<!DOCTYPE tp:taxon-treatment
  PUBLIC "-//TaxonX//DTD Taxonomic Treatment Publishing DTD v0 20100105//EN" "tax-treatment-NSO.dtd">
<tp:taxon-treatment xmlns:tp="http://www.plazi.org/taxpub"><tp:treatment-meta><mixed-citation publication-type="journal"><person-group><name><surname>Breure</surname><given-names>Abraham S.H.</given-names></name><name><surname>Whisson</surname><given-names>Corey S.</given-names></name></person-group><article-title>Annotated type catalogue of 
                    <italic>Bothriembryon</italic> (Mollusca, Gastropoda, Orthalicoidea) in Australian museums, with a compilation of types in other museums
                </article-title><source>Zookeys</source><day>17</day><month>5</month><year>2012</year><volume>2012</volume><issue>194</issue><fpage>41</fpage><lpage>80</lpage><pub-id pub-id-type="doi">10.3897/zookeys.194.2721</pub-id></mixed-citation></tp:treatment-meta><tp:nomenclature><tp:taxon-name>
                            <tp:taxon-name-part taxon-name-part-type="genus">Bulimus</tp:taxon-name-part>
                            (<tp:taxon-name-part taxon-name-part-type="subgenus">Liparus</tp:taxon-name-part>)
                            <tp:taxon-name-part taxon-name-part-type="species">gratwicki</tp:taxon-name-part>
                        <object-id xmlns:xlink="http://www.w3.org/1999/xlink" xlink:type="simple">http://species-id.net/wiki/Bulimus_gratwicki</object-id>
								</tp:taxon-name><tp:taxon-authority>Cox, 1899</tp:taxon-authority><xref ref-type="fig" rid="F8">Fig. 8D</xref><tp:nomenclature-citation-list><tp:nomenclature-citation><tp:taxon-name>Bulimus (Liparus) gratwicki</tp:taxon-name><comment><xref ref-type="bibr" rid="B12">Cox 1899</xref>: 435, figs 1–3; <xref ref-type="bibr" rid="B37">Smith 1992</xref>: 103.</comment></tp:nomenclature-citation></tp:nomenclature-citation-list></tp:nomenclature><tp:treatment-sec sec-type="Type locality"><title>Type locality.</title><p>“About 50 miles east of Israelite Bay, Western Australia, two miles from the edge of the cliffs”.</p></tp:treatment-sec><tp:treatment-sec sec-type="Label"><title>Label.</title><p>“50 miles E of / Israelite Bay / WA”, taxon label in Cox’ handwriting. See Remarks.</p></tp:treatment-sec><tp:treatment-sec sec-type="Dimensions"><title>Dimensions.</title><p>“Length 30 mm. Width about the middle of the body whorl 10 mm”; holotype H 29.5, D 10.3, W 7.4.</p></tp:treatment-sec><tp:treatment-sec sec-type="Type material"><title>Type material.</title><p>AM C6376, two syntypes; AM C127559, eight syntypes (ex Cox coll.).</p></tp:treatment-sec><tp:treatment-sec sec-type="Remarks"><title>Remarks.</title><p>According to B.J. <xref ref-type="bibr" rid="B37">Smith (1992)</xref> the two specimens in lot C6376 are syntypes; they are accompanied by a type written label stating “Type figd P.L.S.N.S.W. XXIV, p. 435 / Isrealite [sic] Bay, W.A. / Pres. Dr. J. C. Cox”. These specimens are, however, smaller than Cox stated and both are unlikely to have been figured. The largest specimen of lot C127599 fits the dimensions given by Cox better and matches the figure. These specimens are accompanied by the label mentioned above with Cox’ handwriting; a second label read reads “fr: near Israelite Bay / W.A.” and also bears the<!--PageBreak--> taxon name in the handwriting of Cox. The status of this taxon needs further clarification. The type locality is well known for fossil marine deposits; all museum material was collected as shells only, and the shape of this taxon is aberrant within the genus <italic><tp:taxon-name>Bothriembryon</tp:taxon-name></italic>, leaving doubt about its systematic classification.</p></tp:treatment-sec><tp:treatment-sec sec-type="Current systematic position"><title>Current systematic position.</title><p>Status to be determined.</p></tp:treatment-sec><tp:treatment-sec><!--Section generated to contain objects referenced in tp:taxon-treatment.--><fig id="F8" position="float" orientation="portrait"><label>Figure 8.</label><caption><p><bold>A–B</bold> <italic>Bothriembryon fuscus</italic> Thiele, 1930 <bold>A</bold> Holotype, ZMB 67610 (H = 20.0) Photo: F. Köhler <bold>B</bold> Syntype of <italic>B. franki</italic> Iredale, 1939, AM C100728 (H = 40.0) <bold>C</bold> <italic>B. glauerti</italic> Iredale, 1939, syntype, WAM S14466 (H = 36.7) <bold>D</bold> <italic>Bulimus (Liparus) gratwicki</italic> Cox, 1899, syntype, AM C127559 (H = 29.5).</p></caption><graphic xmlns:xlink="http://www.w3.org/1999/xlink" xlink:href="ZooKeys-194-041-g008.jpg" position="float" orientation="portrait" xlink:type="simple"/></fig></tp:treatment-sec><ref-list><ref id="B12"><mixed-citation xmlns:xlink="http://www.w3.org/1999/xlink" xlink:type="simple"><person-group><name name-style="western"><surname>Cox</surname><given-names>JC</given-names></name></person-group> (<year>1899</year>)<article-title> Description of a new species of <italic>Liparus</italic> from West Australia.</article-title><source>Proceedings of the Linnean Society of New South Wales </source><volume>24</volume>: <fpage>435</fpage>-<lpage>436</lpage>.</mixed-citation></ref><ref id="B37"><mixed-citation xmlns:xlink="http://www.w3.org/1999/xlink" xlink:type="simple"><person-group><name name-style="western"><surname>Smith</surname><given-names>BJ</given-names></name></person-group> (<year>1992</year>)<source> Non-marine Mollusca. In: Houston WWK (Ed) Zoological Catalogue of Australia, 8. Australian Government Publishing Service, Canberra, xii + 405 pp.</source></mixed-citation></ref></ref-list></tp:taxon-treatment>
