# Supplementary material for: Annotated type catalogue of Bothriembryon (Mollusca, Gastropoda, Orthalicoidea) in Australian museums, with a compilation of types in other museums
Source: Zookeys. 2012 May 17;(194):41–80. doi: 10.3897/zookeys.194.2721 (PMC3367568; doi:10.3897/zookeys.194.2721)
Supplement: XML Treatment for Bothriembryon physoides humilis [file zookeys.194.2721-treatment17.xml]

<!DOCTYPE tp:taxon-treatment
  PUBLIC "-//TaxonX//DTD Taxonomic Treatment Publishing DTD v0 20100105//EN" "tax-treatment-NSO.dtd">
<tp:taxon-treatment xmlns:tp="http://www.plazi.org/taxpub"><tp:treatment-meta><mixed-citation publication-type="journal"><person-group><name><surname>Breure</surname><given-names>Abraham S.H.</given-names></name><name><surname>Whisson</surname><given-names>Corey S.</given-names></name></person-group><article-title>Annotated type catalogue of 
                    <italic>Bothriembryon</italic> (Mollusca, Gastropoda, Orthalicoidea) in Australian museums, with a compilation of types in other museums
                </article-title><source>Zookeys</source><day>17</day><month>5</month><year>2012</year><volume>2012</volume><issue>194</issue><fpage>41</fpage><lpage>80</lpage><pub-id pub-id-type="doi">10.3897/zookeys.194.2721</pub-id></mixed-citation></tp:treatment-meta><tp:nomenclature><tp:taxon-name>
                            <tp:taxon-name-part taxon-name-part-type="genus">Bothriembryon</tp:taxon-name-part>
                            <tp:taxon-name-part taxon-name-part-type="species">physoides</tp:taxon-name-part>
                            <tp:taxon-name-part taxon-name-part-type="subspecies">humilis</tp:taxon-name-part>
                        <object-id xmlns:xlink="http://www.w3.org/1999/xlink" xlink:type="simple">http://species-id.net/wiki/Bothriembryon_physoides_humilis</object-id>
								</tp:taxon-name><tp:taxon-authority>Pilsbry, 1900</tp:taxon-authority><xref ref-type="fig" rid="F9">Fig. 9B</xref><tp:nomenclature-citation-list><tp:nomenclature-citation><tp:taxon-name>Bothriembryon physoides humilis</tp:taxon-name><comment><xref ref-type="bibr" rid="B33">Pilsbry 1900</xref>: 10, pl. 2 figs 33–34; B.J. <xref ref-type="bibr" rid="B37">Smith 1992</xref>: 104.</comment></tp:nomenclature-citation><tp:nomenclature-citation><tp:taxon-name>Bothriembryon kingii</tp:taxon-name><comment> (Gray); <xref ref-type="bibr" rid="B19">Iredale 1939</xref>: 31, pl. 2 fig. 28.</comment></tp:nomenclature-citation></tp:nomenclature-citation-list></tp:nomenclature><tp:treatment-sec sec-type="Type locality"><title>Type locality.</title><p>“Western Australia, King George Sound”.</p></tp:treatment-sec><tp:treatment-sec sec-type="Label"><title>Label.</title><p>“King George Sound”.</p></tp:treatment-sec><tp:treatment-sec sec-type="Dimensions"><title>Dimensions.</title><p>“Alt. 17.5, diam. 10 (...) mill.”; lectotype H 17.2, D 10.1, W 4.8.</p></tp:treatment-sec><tp:treatment-sec sec-type="Type material"><title>Type material.</title><p>AM C100774, lectotype; AM C1062, two paralectotypes; ANSP 65568, two paralectotypes (dry) and three bodies (alcohol).</p></tp:treatment-sec><tp:treatment-sec sec-type="Remarks"><title>Remarks.</title><p>In his original description, <xref ref-type="bibr" rid="B33">Pilsbry (1900)</xref> listed the dimensions of two shells, which originated from Hedley resp. Cox. The latter specimen was apparently regarded by <xref ref-type="bibr" rid="B19">Iredale (1939)</xref> as “the type of Pilsbry’s var. <italic>humilis</italic>”. This is to be regarded <!--PageBreak-->as a lectotype designation (ICZN Art. 74.6); <xref ref-type="bibr" rid="B37">Smith (1992)</xref> erroneously regarded it as holotype. Later, Baker (1963: 228) erroneously selected the shell figured in <xref ref-type="bibr" rid="B33">Pilsbry 1900</xref> pl. 2 fig. 34 as lectotype (ANSP 65568a).</p><p><bold>Current systematic position.</bold> <tp:taxon-name>Bothriembryontidae</tp:taxon-name>, <italic><tp:taxon-name>Bothriembryon kingii</tp:taxon-name></italic> (Gray, 1825).</p></tp:treatment-sec><tp:treatment-sec><!--Section generated to contain objects referenced in tp:taxon-treatment.--><fig id="F9" position="float" orientation="portrait"><label>Figure 9.</label><caption><p><bold>A–E</bold> Species complex of <italic>Bothriembryon kingii</italic> (J.E. Gray, 1825) <bold>A</bold> Lectotype of <italic>Helix trilineata</italic> Quoy and Gaimard, 1832, MNHN 24642 (H = 27.1) Photo: P. Maestrati <bold>B</bold> Lectotype of <italic>B. physoides humilis</italic> Pilsbry, 1900 AM C100774 (H = 17.2) <bold>C</bold> <italic>B. jacksoni</italic> Iredale, 1939, syntype, AM C100725 (H = 27.2) <bold>D</bold> <italic>B. notatus</italic> Iredale, 1939, syntype, AM C100726 (H = 23.6) <bold>E</bold> <italic>B. revectus</italic> Iredale, 1939, syntype, AM C100723 (H = 21.8) <bold>F</bold> <italic>B. richeanus</italic> Iredale, 1939, syntype, AM C100772 (H = 23.4) <bold>G</bold> <italic>B. perobesus</italic> Iredale, 1939, holotype, WAM S14467 (H = 24.2) <bold>H</bold> <italic>B. sayi</italic> (Pfeiffer, 1847), syntype of <italic>B. kingii solidus</italic> Pilsbry, 1900, AM C100722 (H = 31.8).</p></caption><graphic xmlns:xlink="http://www.w3.org/1999/xlink" xlink:href="ZooKeys-194-041-g009.jpg" position="float" orientation="portrait" xlink:type="simple"/></fig></tp:treatment-sec><ref-list><ref id="B33"><mixed-citation xmlns:xlink="http://www.w3.org/1999/xlink" xlink:type="simple"><person-group><name name-style="western"><surname>Pilsbry</surname><given-names>HA</given-names></name></person-group> (<year>1900</year>)<source> Australasian Bulimulidae: <italic>Bothriembryon</italic>, <italic>Placostylus</italic>. Helicidae: <italic>Amphidromus</italic>. Manual of Conchology (2) 13: 1–253.</source></mixed-citation></ref><ref id="B37"><mixed-citation xmlns:xlink="http://www.w3.org/1999/xlink" xlink:type="simple"><person-group><name name-style="western"><surname>Smith</surname><given-names>BJ</given-names></name></person-group> (<year>1992</year>)<source> Non-marine Mollusca. In: Houston WWK (Ed) Zoological Catalogue of Australia, 8. Australian Government Publishing Service, Canberra, xii + 405 pp.</source></mixed-citation></ref><ref id="B19"><mixed-citation xmlns:xlink="http://www.w3.org/1999/xlink" xlink:type="simple"><person-group><name name-style="western"><surname>Iredale</surname><given-names>T</given-names></name></person-group> (<year>1939</year>)<source> A review of the land Mollusca of Western Australia. Records of the Western Australian Museum and Art Gallery 2(1): 1–88. [Published 1.viii.1939; same text re-published 21.viii.1939 in Journal of the Royal Society of Western Australia 25:1–88 (read before the Society on 13.ix.1938, but publication delayed)].</source></mixed-citation></ref></ref-list></tp:taxon-treatment>
