# Supplementary material for: Annotated type catalogue of Bothriembryon (Mollusca, Gastropoda, Orthalicoidea) in Australian museums, with a compilation of types in other museums
Source: Zookeys. 2012 May 17;(194):41–80. doi: 10.3897/zookeys.194.2721 (PMC3367568; doi:10.3897/zookeys.194.2721)
Supplement: XML Treatment for Bothriembryon kremnobates [file zookeys.194.2721-treatment22.xml]

<!DOCTYPE tp:taxon-treatment
  PUBLIC "-//TaxonX//DTD Taxonomic Treatment Publishing DTD v0 20100105//EN" "tax-treatment-NSO.dtd">
<tp:taxon-treatment xmlns:tp="http://www.plazi.org/taxpub"><tp:treatment-meta><mixed-citation publication-type="journal"><person-group><name><surname>Breure</surname><given-names>Abraham S.H.</given-names></name><name><surname>Whisson</surname><given-names>Corey S.</given-names></name></person-group><article-title>Annotated type catalogue of 
                    <italic>Bothriembryon</italic> (Mollusca, Gastropoda, Orthalicoidea) in Australian museums, with a compilation of types in other museums
                </article-title><source>Zookeys</source><day>17</day><month>5</month><year>2012</year><volume>2012</volume><issue>194</issue><fpage>41</fpage><lpage>80</lpage><pub-id pub-id-type="doi">10.3897/zookeys.194.2721</pub-id></mixed-citation></tp:treatment-meta><tp:nomenclature><tp:taxon-name>
                            <tp:taxon-name-part taxon-name-part-type="genus">Bothriembryon</tp:taxon-name-part>
                            <tp:taxon-name-part taxon-name-part-type="species">kremnobates</tp:taxon-name-part>
                        <object-id xmlns:xlink="http://www.w3.org/1999/xlink" xlink:type="simple">http://species-id.net/wiki/Bothriembryon_kremnobates</object-id>
								</tp:taxon-name><tp:taxon-authority>Kendrick, 2005</tp:taxon-authority><xref ref-type="fig" rid="F3">Figs 3I–J</xref><tp:nomenclature-citation-list><tp:nomenclature-citation><tp:taxon-name>Bothriembryon kremnobates</tp:taxon-name><comment><xref ref-type="bibr" rid="B21">Kendrick 2005</xref>: 310, fig. 1A.</comment></tp:nomenclature-citation></tp:nomenclature-citation-list></tp:nomenclature><tp:treatment-sec sec-type="Type locality"><title>Type locality.</title><p>“Roe Plains, Madura district, Western Australia (...) Late Pliocene”.</p></tp:treatment-sec><tp:treatment-sec sec-type="Label"><title>Label.</title><p>“Roe Plains, Madura district, / W.A. Pit 0.5 km N of Hampton Microwave / Repeater Tower. Carbonate sand with PTO / large shells; 0.7–1.1 m / above base of formation / (Roe Calcarenite). Note matrix / within shell is same as Roe / Calcarenite”, in Kendrick’s handwriting.</p></tp:treatment-sec><tp:treatment-sec sec-type="Dimensions"><title>Dimensions.</title><p>“Shell height 21.5, max. diameter 14.7 (mm)”; holotype H 21.5, D 14.7, W 5.4.</p></tp:treatment-sec><tp:treatment-sec sec-type="Type material"><title>Type material.</title><p>WAM 81.847, holotype, V.A. Ryland and G.W. Kendrick leg., 29.ix–4.x.1980; WAM 81.1762, one paratype; WAM 81.1774, one paratype. Paratypes V.A. Ryland, G.W. and W.E. Kendrick leg., 20–23.ix.1976.</p></tp:treatment-sec><tp:treatment-sec sec-type="Current systematic position"><title>Current systematic position.</title><p>Bothriembryontidae, <italic><tp:taxon-name>Bothriembryon kremnobates</tp:taxon-name></italic> Kendrick, 2005.</p></tp:treatment-sec><tp:treatment-sec><!--Section generated to contain objects referenced in tp:taxon-treatment.--><fig id="F3" position="float" orientation="portrait"><label>Figure 3.</label><caption><p>Fossil <italic>Bothriembryon</italic> species. <bold>A, B, F</bold> <italic>B. gardneri</italic> Kendrick, 1978, holotype, WAM 701603a (H = 43.5); <bold>F</bold> sculpture on dorsal side of last whorl <bold>C–E</bold> <italic>B. consors</italic> Kendrick, 1978, holotype, WAM 72421a (H = 30.0); <bold>E</bold> sculpture on dorsal side of last whorl <bold>G–H</bold> <italic>B. douglasi</italic> Kendrick, 1978, holotype, WAM 661036a (H = 34.2) <bold>I–J</bold> <italic>B. kremnobates</italic> Kendrick, 2005, holotype, WAM 81.847 (H = 21.5) <bold>K–L</bold> <italic>B. ridei</italic> Kendrick, 1978, holotype, WAM 60.434a (H = 36.6) <bold>M</bold> <italic>B. praecursor</italic> McMichael, 1968, holotype, CPC 6906 (H = 14.17) <bold>N</bold> <italic>B. gunnii</italic> (Sowerby II, 1845), holotype, NHMUK PI OR 96907 (H = 25.1).</p></caption><graphic xmlns:xlink="http://www.w3.org/1999/xlink" xlink:href="ZooKeys-194-041-g003.jpg" position="float" orientation="portrait" xlink:type="simple"/></fig></tp:treatment-sec><ref-list><ref id="B21"><mixed-citation xmlns:xlink="http://www.w3.org/1999/xlink" xlink:type="simple"><person-group><name name-style="western"><surname>Kendrick</surname><given-names>GW</given-names></name></person-group> (<year>2005</year>)<article-title> A new species of <italic>Bothriembryon</italic> (Mollusca: Gastropoda: Bulimulidae) from the Pliocene Roe Calcarenite, Eucla Basin, Western Australia.</article-title><source>Records of the Western Australian Museum </source><volume>22</volume>: <fpage>309</fpage>-<lpage>313</lpage>.</mixed-citation></ref></ref-list></tp:taxon-treatment>
