# Supplementary material for: Annotated type catalogue of Bothriembryon (Mollusca, Gastropoda, Orthalicoidea) in Australian museums, with a compilation of types in other museums
Source: Zookeys. 2012 May 17;(194):41–80. doi: 10.3897/zookeys.194.2721 (PMC3367568; doi:10.3897/zookeys.194.2721)
Supplement: XML Treatment for Bothriembryon rhodostomus perspectus [file zookeys.194.2721-treatment30.xml]

<!DOCTYPE tp:taxon-treatment
  PUBLIC "-//TaxonX//DTD Taxonomic Treatment Publishing DTD v0 20100105//EN" "tax-treatment-NSO.dtd">
<tp:taxon-treatment xmlns:tp="http://www.plazi.org/taxpub"><tp:treatment-meta><mixed-citation publication-type="journal"><person-group><name><surname>Breure</surname><given-names>Abraham S.H.</given-names></name><name><surname>Whisson</surname><given-names>Corey S.</given-names></name></person-group><article-title>Annotated type catalogue of 
                    <italic>Bothriembryon</italic> (Mollusca, Gastropoda, Orthalicoidea) in Australian museums, with a compilation of types in other museums
                </article-title><source>Zookeys</source><day>17</day><month>5</month><year>2012</year><volume>2012</volume><issue>194</issue><fpage>41</fpage><lpage>80</lpage><pub-id pub-id-type="doi">10.3897/zookeys.194.2721</pub-id></mixed-citation></tp:treatment-meta><tp:nomenclature><tp:taxon-name>
                            <tp:taxon-name-part taxon-name-part-type="genus">Bothriembryon</tp:taxon-name-part>
                            <tp:taxon-name-part taxon-name-part-type="species">rhodostomus</tp:taxon-name-part>
                            <tp:taxon-name-part taxon-name-part-type="subspecies">perspectus</tp:taxon-name-part>
                        <object-id xmlns:xlink="http://www.w3.org/1999/xlink" xlink:type="simple">http://species-id.net/wiki/Bothriembryon_rhodostomus_perspectus</object-id>
								</tp:taxon-name><tp:taxon-authority>Iredale, 1939</tp:taxon-authority><xref ref-type="fig" rid="F6">Fig. 6F</xref><tp:nomenclature-citation-list><tp:nomenclature-citation><tp:taxon-name>Bothriembryon rhodostomus perspectus</tp:taxon-name><comment><xref ref-type="bibr" rid="B19">Iredale 1939</xref>: 21, pl. 2 fig. 7; <xref ref-type="bibr" rid="B43">Wells 1977</xref>: 54; B.J. <xref ref-type="bibr" rid="B37">Smith 1992</xref>: 107.</comment></tp:nomenclature-citation></tp:nomenclature-citation-list></tp:nomenclature><tp:treatment-sec sec-type="Type locality"><title>Type locality.</title><p>[Western Australia, Recherche Archipelago] “Woody Isle”.</p></tp:treatment-sec><tp:treatment-sec sec-type="Label"><title>Label.</title><p>“Woody I / Recherche Arch’o / WA”.</p></tp:treatment-sec><tp:treatment-sec sec-type="Dimensions"><title>Dimensions.</title><p>“length, 31 mm by 17 mm., and 30 mm. by 18 mm.”; figured specimen H 34.5, D 20.0, W 5.9.</p></tp:treatment-sec><tp:treatment-sec sec-type="Type material"><title>Type material.</title><p>AM C100719, syntype; WAM S15117, two syntypes, A.F. Basset Hull leg., 1921.</p></tp:treatment-sec><tp:treatment-sec sec-type="Remarks"><title>Remarks.</title><p><xref ref-type="bibr" rid="B19">Iredale (1939)</xref> gave two sets of measurements. The specimen in the AM collection does not confirm to these measurements, but bears an original label with the indication “type”; we consider it a syntype but not the holotype. The possible subspecific status of this taxon needs further confirmation.</p></tp:treatment-sec><tp:treatment-sec sec-type="Current systematic position"><title>Current systematic position.</title><p>Bothriembryontidae, <italic><tp:taxon-name>Bothriembryon rhodostomus</tp:taxon-name></italic> (Gray, 1834).</p></tp:treatment-sec><tp:treatment-sec><!--Section generated to contain objects referenced in tp:taxon-treatment.--><fig id="F6" position="float" orientation="portrait"><label>Figure 6.</label><caption><p><bold>A</bold> <italic>Bothriembryon balteolus</italic> Iredale, 1939, lectotype, WAM S15154 (H = 21.5) <bold>B</bold> <italic>B. esperantia</italic> Iredale, 1939, syntype, AM C48681 (H = 23.9) <bold>C–G</bold> <italic>B. rhodostomus</italic> (Gray, 1834) <bold>C</bold> Lectotype of <italic>B. inflatus maculiferus</italic> Pilsbry, 1900, ANSP 8450 (H = 28.3) Photo: A. Lawless <bold>D</bold> Syntype of <italic>B. rhodostomus wrightianus</italic> Iredale, 1939, AM C100717 (H = 29.4) <bold>E</bold> Syntype of <italic>B. rhodostomus grantianus</italic> Iredale, 1939, AM C100721 (H = 36.5) <bold>F</bold> Syntype of <italic>B. rhodostomus perspectus</italic> Iredale, 1939, AM C100719 (H = 34.5) <bold>G</bold> Syntype of <italic>B. rhodostomus hullianus</italic> Iredale, 1939, AM C100718 (H = 31.7) <bold>H</bold> Lectotype of <italic>B. martensi</italic> Kobelt, 1901, ZMB 101818a (H = 44.5).</p></caption><graphic xmlns:xlink="http://www.w3.org/1999/xlink" xlink:href="ZooKeys-194-041-g006.jpg" position="float" orientation="portrait" xlink:type="simple"/></fig></tp:treatment-sec><ref-list><ref id="B19"><mixed-citation xmlns:xlink="http://www.w3.org/1999/xlink" xlink:type="simple"><person-group><name name-style="western"><surname>Iredale</surname><given-names>T</given-names></name></person-group> (<year>1939</year>)<source> A review of the land Mollusca of Western Australia. Records of the Western Australian Museum and Art Gallery 2(1): 1–88. [Published 1.viii.1939; same text re-published 21.viii.1939 in Journal of the Royal Society of Western Australia 25:1–88 (read before the Society on 13.ix.1938, but publication delayed)].</source></mixed-citation></ref><ref id="B43"><mixed-citation xmlns:xlink="http://www.w3.org/1999/xlink" xlink:type="simple"><person-group><name name-style="western"><surname>Wells</surname><given-names>FE</given-names></name></person-group> (<year>1977</year>)<article-title> Type specimens in the Department of Molluscs, Western Australian Museum.</article-title><source>Records of the Western Australian Museum </source><volume>6</volume> (<issue>1</issue>): <fpage>33</fpage>-<lpage>61</lpage>.</mixed-citation></ref><ref id="B37"><mixed-citation xmlns:xlink="http://www.w3.org/1999/xlink" xlink:type="simple"><person-group><name name-style="western"><surname>Smith</surname><given-names>BJ</given-names></name></person-group> (<year>1992</year>)<source> Non-marine Mollusca. In: Houston WWK (Ed) Zoological Catalogue of Australia, 8. Australian Government Publishing Service, Canberra, xii + 405 pp.</source></mixed-citation></ref></ref-list></tp:taxon-treatment>
