# Supplementary material for: Annotated type catalogue of Bothriembryon (Mollusca, Gastropoda, Orthalicoidea) in Australian museums, with a compilation of types in other museums
Source: Zookeys. 2012 May 17;(194):41–80. doi: 10.3897/zookeys.194.2721 (PMC3367568; doi:10.3897/zookeys.194.2721)
Supplement: XML Treatment for Bothriembryon praecelsus [file zookeys.194.2721-treatment31.xml]

<!DOCTYPE tp:taxon-treatment
  PUBLIC "-//TaxonX//DTD Taxonomic Treatment Publishing DTD v0 20100105//EN" "tax-treatment-NSO.dtd">
<tp:taxon-treatment xmlns:tp="http://www.plazi.org/taxpub"><tp:treatment-meta><mixed-citation publication-type="journal"><person-group><name><surname>Breure</surname><given-names>Abraham S.H.</given-names></name><name><surname>Whisson</surname><given-names>Corey S.</given-names></name></person-group><article-title>Annotated type catalogue of 
                    <italic>Bothriembryon</italic> (Mollusca, Gastropoda, Orthalicoidea) in Australian museums, with a compilation of types in other museums
                </article-title><source>Zookeys</source><day>17</day><month>5</month><year>2012</year><volume>2012</volume><issue>194</issue><fpage>41</fpage><lpage>80</lpage><pub-id pub-id-type="doi">10.3897/zookeys.194.2721</pub-id></mixed-citation></tp:treatment-meta><tp:nomenclature><tp:taxon-name>
                            <tp:taxon-name-part taxon-name-part-type="genus">Bothriembryon</tp:taxon-name-part>
                            <tp:taxon-name-part taxon-name-part-type="species">praecelsus</tp:taxon-name-part>
                        <object-id xmlns:xlink="http://www.w3.org/1999/xlink" xlink:type="simple">http://species-id.net/wiki/Bothriembryon_praecelsus</object-id>
								</tp:taxon-name><tp:taxon-authority>Iredale, 1939</tp:taxon-authority><xref ref-type="fig" rid="F5">Fig. 5I</xref><tp:nomenclature-citation-list><tp:nomenclature-citation><tp:taxon-name>Bothriembryon praecelsus</tp:taxon-name><comment><xref ref-type="bibr" rid="B19">Iredale 1939</xref>: 22, pl. 2 fig. 11; <xref ref-type="bibr" rid="B43">Wells 1977</xref>: 54; B.J. <xref ref-type="bibr" rid="B37">Smith 1992</xref>: 102.</comment></tp:nomenclature-citation></tp:nomenclature-citation-list></tp:nomenclature><tp:treatment-sec sec-type="Type locality"><title>Type locality.</title><p>[Western Australia] “Kellerberrin”.</p></tp:treatment-sec><tp:treatment-sec sec-type="Label"><title>Label.</title><p>“Kellerberrin”.</p></tp:treatment-sec><tp:treatment-sec sec-type="Dimensions"><title>Dimensions.</title><p>“length 29 mm., breadth 20 mm.”; figured specimen H 27.1, D 17.9, W 4.8</p></tp:treatment-sec><tp:treatment-sec sec-type="Type material"><title>Type material.</title><p>WAM S14468, holotype.</p></tp:treatment-sec><tp:treatment-sec sec-type="Remarks"><title>Remarks.</title><p><xref ref-type="bibr" rid="B19">Iredale (1939)</xref> mentioned to have “One specimen” available; therefore we consider this as the holotype. This species, which was synonymized by <xref ref-type="bibr" rid="B37">Smith (1992)</xref> with <italic><tp:taxon-name>Bothriembryon bulla</tp:taxon-name></italic> (Menke, 1843), is now thought to be extinct (<xref ref-type="bibr" rid="B14">DEC 2010</xref>).</p></tp:treatment-sec><tp:treatment-sec sec-type="Current systematic position"><title>Current systematic position.</title><p>Bothriembryontidae, <italic><tp:taxon-name>Bothriembryon praecelsus</tp:taxon-name></italic> Iredale, 1939.</p></tp:treatment-sec><tp:treatment-sec><!--Section generated to contain objects referenced in tp:taxon-treatment.--><fig id="F5" position="float" orientation="portrait"><label>Figure 5.</label><caption><p><bold>A–B</bold> <italic>Bothriembryon mastersi</italic> (Cox, 1867) <bold>A</bold> Possible syntype, SAMA D11341 (H = 17.4) <bold>B</bold> Holotype of <italic>B. decresensis</italic> Cotton, 1940, SAMA D13773 (H = 15.5) Photo: R. Hamilton-Bruce <bold>C–E</bold> <italic>B. costulatus</italic> (Lamarck, 1822) <bold>C</bold> Syntype of <italic>Bulimus inflatus</italic> Lamarck, 1822, MHNG INV 51162 (H = 26.0) Photo: Y. Finet <bold>D</bold> Holotype of <italic>B. onslowi hartogensis</italic> Kobelt, 1901, SMF 25909/1a (H = 12.9) Photo: E. Neubert <bold>E</bold> <italic>S</italic>yntype of <italic>B. onslowi minor</italic> Pilsbry, 1900, ANSP 78504 (H = 14.4) Photo: A. Lawless <bold>F</bold> <italic>B. bradshawi</italic> Iredale, 1939, syntype, AM C100749 (H = 19.0) <bold>G</bold> <italic>B. sedgwicki</italic> Iredale, 1939, syntype, AM C100831 (H = 15.9) <bold>H</bold> <italic>B. onslowi</italic> (Cox, 1864), syntype, AM C84882 (H = 21.7) <bold>I</bold> <italic>B. praecelsus</italic> Iredale, 1939, holotype, WAM S14468 (H = 27.1).</p></caption><graphic xmlns:xlink="http://www.w3.org/1999/xlink" xlink:href="ZooKeys-194-041-g005.jpg" position="float" orientation="portrait" xlink:type="simple"/></fig></tp:treatment-sec><ref-list><ref id="B19"><mixed-citation xmlns:xlink="http://www.w3.org/1999/xlink" xlink:type="simple"><person-group><name name-style="western"><surname>Iredale</surname><given-names>T</given-names></name></person-group> (<year>1939</year>)<source> A review of the land Mollusca of Western Australia. Records of the Western Australian Museum and Art Gallery 2(1): 1–88. [Published 1.viii.1939; same text re-published 21.viii.1939 in Journal of the Royal Society of Western Australia 25:1–88 (read before the Society on 13.ix.1938, but publication delayed)].</source></mixed-citation></ref><ref id="B43"><mixed-citation xmlns:xlink="http://www.w3.org/1999/xlink" xlink:type="simple"><person-group><name name-style="western"><surname>Wells</surname><given-names>FE</given-names></name></person-group> (<year>1977</year>)<article-title> Type specimens in the Department of Molluscs, Western Australian Museum.</article-title><source>Records of the Western Australian Museum </source><volume>6</volume> (<issue>1</issue>): <fpage>33</fpage>-<lpage>61</lpage>.</mixed-citation></ref><ref id="B37"><mixed-citation xmlns:xlink="http://www.w3.org/1999/xlink" xlink:type="simple"><person-group><name name-style="western"><surname>Smith</surname><given-names>BJ</given-names></name></person-group> (<year>1992</year>)<source> Non-marine Mollusca. In: Houston WWK (Ed) Zoological Catalogue of Australia, 8. Australian Government Publishing Service, Canberra, xii + 405 pp.</source></mixed-citation></ref><ref id="B14"><mixed-citation xmlns:xlink="http://www.w3.org/1999/xlink" xlink:type="simple"><person-group><name name-style="western"><surname>DEC</surname></name></person-group> (<year>2010</year>)<source> Declared threatened fauna. <ext-link ext-link-type="uri" xlink:href="http://www.dec.wa.gov.au/component/option,com_docman/task,doc_download/gid,4295/Itemid/" xlink:type="simple">http://www.dec.wa.gov.au/component/option,com_docman/task,doc_download/gid,4295/Itemid/</ext-link> [accessed 25 October 2011]</source></mixed-citation></ref></ref-list></tp:taxon-treatment>
