# Supplementary material for: Annotated type catalogue of Bothriembryon (Mollusca, Gastropoda, Orthalicoidea) in Australian museums, with a compilation of types in other museums
Source: Zookeys. 2012 May 17;(194):41–80. doi: 10.3897/zookeys.194.2721 (PMC3367568; doi:10.3897/zookeys.194.2721)
Supplement: XML Treatment for Bothriembryon praecursor [file zookeys.194.2721-treatment32.xml]

<!DOCTYPE tp:taxon-treatment
  PUBLIC "-//TaxonX//DTD Taxonomic Treatment Publishing DTD v0 20100105//EN" "tax-treatment-NSO.dtd">
<tp:taxon-treatment xmlns:tp="http://www.plazi.org/taxpub"><tp:treatment-meta><mixed-citation publication-type="journal"><person-group><name><surname>Breure</surname><given-names>Abraham S.H.</given-names></name><name><surname>Whisson</surname><given-names>Corey S.</given-names></name></person-group><article-title>Annotated type catalogue of 
                    <italic>Bothriembryon</italic> (Mollusca, Gastropoda, Orthalicoidea) in Australian museums, with a compilation of types in other museums
                </article-title><source>Zookeys</source><day>17</day><month>5</month><year>2012</year><volume>2012</volume><issue>194</issue><fpage>41</fpage><lpage>80</lpage><pub-id pub-id-type="doi">10.3897/zookeys.194.2721</pub-id></mixed-citation></tp:treatment-meta><tp:nomenclature><tp:taxon-name>
                            <tp:taxon-name-part taxon-name-part-type="genus">Bothriembryon</tp:taxon-name-part>
                            <tp:taxon-name-part taxon-name-part-type="species">praecursor</tp:taxon-name-part>
                        <object-id xmlns:xlink="http://www.w3.org/1999/xlink" xlink:type="simple">http://species-id.net/wiki/Bothriembryon_praecursor</object-id>
								</tp:taxon-name><tp:taxon-authority>McMichael, 1968</tp:taxon-authority><xref ref-type="fig" rid="F3">Fig. 3M</xref><tp:nomenclature-citation-list><tp:nomenclature-citation><tp:taxon-name>Bothriembryon praecursor</tp:taxon-name><comment><xref ref-type="bibr" rid="B28">McMichael 1968</xref>: 149, pl. 11 figs 7–9; <xref ref-type="bibr" rid="B13">Crespin 1974</xref>: 125.</comment></tp:nomenclature-citation></tp:nomenclature-citation-list></tp:nomenclature><tp:treatment-sec sec-type="Type locality"><title>Type locality.</title><p>[Northern Territory] “4 miles east-north-east of Deep Well homestead, near Alice Springs, N.T.”.</p></tp:treatment-sec><tp:treatment-sec sec-type="Label"><title>Label.</title><p>No labels, see Remarks.</p></tp:treatment-sec><tp:treatment-sec sec-type="Dimensions"><title>Dimensions.</title><p>“Maximum height 14.00, maximum diameter 9.00 (mm)”; holotype H 14.17, D 9.03, W 3+.</p></tp:treatment-sec><tp:treatment-sec sec-type="Type material"><title>Type material.</title><p>CPC6906, holotype; CPC6907–CPC6909, three paratypes.</p></tp:treatment-sec><tp:treatment-sec sec-type="Remarks"><title>Remarks.</title><p>This is a fossil species from Tertiary age; no further details are known about the dating of the horizon where the shells were found. “The holotype is an isolated steinkern of an immature shell” (<xref ref-type="bibr" rid="B28">McMichael 1968</xref>); the top of the shell is damaged. The paratypes are larger, up to 20.0 mm. The specimens are not accompanied with labels, but <xref ref-type="bibr" rid="B13">Crespin (1974)</xref> provides as data “6.5 km ENE of Deep Well hstd [homestead], near Alice Springs, N.T. (loc. Rd21)” [Holotype and paratypes 1–2], “18 km NE of Deep Well hstd, near Alice Springs, N.T. (loc. NT409)” [Paratype 3].</p></tp:treatment-sec><tp:treatment-sec sec-type="Current systematic position"><title>Current systematic position.</title><p>Bothriembryontidae, <italic><tp:taxon-name>Bothriembryon praecursor</tp:taxon-name></italic> McMichael, 1968.<!--PageBreak--></p></tp:treatment-sec><tp:treatment-sec><!--Section generated to contain objects referenced in tp:taxon-treatment.--><fig id="F3" position="float" orientation="portrait"><label>Figure 3.</label><caption><p>Fossil <italic>Bothriembryon</italic> species. <bold>A, B, F</bold> <italic>B. gardneri</italic> Kendrick, 1978, holotype, WAM 701603a (H = 43.5); <bold>F</bold> sculpture on dorsal side of last whorl <bold>C–E</bold> <italic>B. consors</italic> Kendrick, 1978, holotype, WAM 72421a (H = 30.0); <bold>E</bold> sculpture on dorsal side of last whorl <bold>G–H</bold> <italic>B. douglasi</italic> Kendrick, 1978, holotype, WAM 661036a (H = 34.2) <bold>I–J</bold> <italic>B. kremnobates</italic> Kendrick, 2005, holotype, WAM 81.847 (H = 21.5) <bold>K–L</bold> <italic>B. ridei</italic> Kendrick, 1978, holotype, WAM 60.434a (H = 36.6) <bold>M</bold> <italic>B. praecursor</italic> McMichael, 1968, holotype, CPC 6906 (H = 14.17) <bold>N</bold> <italic>B. gunnii</italic> (Sowerby II, 1845), holotype, NHMUK PI OR 96907 (H = 25.1).</p></caption><graphic xmlns:xlink="http://www.w3.org/1999/xlink" xlink:href="ZooKeys-194-041-g003.jpg" position="float" orientation="portrait" xlink:type="simple"/></fig></tp:treatment-sec><ref-list><ref id="B28"><mixed-citation xmlns:xlink="http://www.w3.org/1999/xlink" xlink:type="simple"><person-group><name name-style="western"><surname>McMichael</surname><given-names>DF</given-names></name></person-group> (<year>1968</year>)<article-title> Non-marine Mollusca from Tertiary rocks in Northern Australia.</article-title><source>Bulletin Bureau of Mineral Resources, Geology and Geophysics </source><volume>80</volume>: <fpage>135</fpage>-<lpage>159</lpage>.</mixed-citation></ref><ref id="B13"><mixed-citation xmlns:xlink="http://www.w3.org/1999/xlink" xlink:type="simple"><person-group><name name-style="western"><surname>Crespin</surname><given-names>I</given-names></name></person-group> (<year>1974</year>)<article-title> Catalogue of additional type and figured specimens other than Protista in the Commonwealth Palaeontological Collection, Canberra.</article-title><source>Bulletin Bureau of Mineral Resources, Geology and Geophysics </source><volume>160</volume>: <fpage>1</fpage>-<lpage>161</lpage>.</mixed-citation></ref></ref-list></tp:taxon-treatment>
