# Supplementary material for: Annotated type catalogue of Bothriembryon (Mollusca, Gastropoda, Orthalicoidea) in Australian museums, with a compilation of types in other museums
Source: Zookeys. 2012 May 17;(194):41–80. doi: 10.3897/zookeys.194.2721 (PMC3367568; doi:10.3897/zookeys.194.2721)
Supplement: XML Treatment for Bothriembryon fuscus [file zookeys.194.2721-treatment49.xml]

<!DOCTYPE tp:taxon-treatment
  PUBLIC "-//TaxonX//DTD Taxonomic Treatment Publishing DTD v0 20100105//EN" "tax-treatment-NSO.dtd">
<tp:taxon-treatment xmlns:tp="http://www.plazi.org/taxpub"><tp:treatment-meta><mixed-citation publication-type="journal"><person-group><name><surname>Breure</surname><given-names>Abraham S.H.</given-names></name><name><surname>Whisson</surname><given-names>Corey S.</given-names></name></person-group><article-title>Annotated type catalogue of 
                    <italic>Bothriembryon</italic> (Mollusca, Gastropoda, Orthalicoidea) in Australian museums, with a compilation of types in other museums
                </article-title><source>Zookeys</source><day>17</day><month>5</month><year>2012</year><volume>2012</volume><issue>194</issue><fpage>41</fpage><lpage>80</lpage><pub-id pub-id-type="doi">10.3897/zookeys.194.2721</pub-id></mixed-citation></tp:treatment-meta><tp:nomenclature><tp:taxon-name>
                            <tp:taxon-name-part taxon-name-part-type="genus">Bothriembryon</tp:taxon-name-part>
                            <tp:taxon-name-part taxon-name-part-type="species">fuscus</tp:taxon-name-part>
                        <object-id xmlns:xlink="http://www.w3.org/1999/xlink" xlink:type="simple">http://species-id.net/wiki/Bothriembryon_fuscus</object-id>
								</tp:taxon-name><tp:taxon-authority>Thiele, 1930</tp:taxon-authority><xref ref-type="fig" rid="F8">Fig. 8A</xref><tp:nomenclature-citation-list><tp:nomenclature-citation><tp:taxon-name>Bothriembryon fuscus</tp:taxon-name><comment> Thiele 1930: 588, fig. 68; <xref ref-type="bibr" rid="B25">Köhler 2007</xref>: 142, fig. 76.</comment></tp:nomenclature-citation></tp:nomenclature-citation-list></tp:nomenclature><tp:treatment-sec sec-type="Type material"><title>Type material.</title><p>ZMB 67610, holotype.</p></tp:treatment-sec><tp:treatment-sec sec-type="Remarks"><title>Remarks.</title><p>As <xref ref-type="bibr" rid="B25">Köhler (2007)</xref> correctly stated, this species was described from a single (but immature) preserved specimen.</p></tp:treatment-sec><tp:treatment-sec sec-type="Current systematic position"><title>Current systematic position.</title><p>Bothriembryontidae, <italic><tp:taxon-name>Bothriembryon fuscus</tp:taxon-name></italic> Thiele, 1930.</p></tp:treatment-sec><tp:treatment-sec><!--Section generated to contain objects referenced in tp:taxon-treatment.--><fig id="F8" position="float" orientation="portrait"><label>Figure 8.</label><caption><p><bold>A–B</bold> <italic>Bothriembryon fuscus</italic> Thiele, 1930 <bold>A</bold> Holotype, ZMB 67610 (H = 20.0) Photo: F. Köhler <bold>B</bold> Syntype of <italic>B. franki</italic> Iredale, 1939, AM C100728 (H = 40.0) <bold>C</bold> <italic>B. glauerti</italic> Iredale, 1939, syntype, WAM S14466 (H = 36.7) <bold>D</bold> <italic>Bulimus (Liparus) gratwicki</italic> Cox, 1899, syntype, AM C127559 (H = 29.5).</p></caption><graphic xmlns:xlink="http://www.w3.org/1999/xlink" xlink:href="ZooKeys-194-041-g008.jpg" position="float" orientation="portrait" xlink:type="simple"/></fig></tp:treatment-sec><ref-list><ref id="B25"><mixed-citation xmlns:xlink="http://www.w3.org/1999/xlink" xlink:type="simple"><person-group><name name-style="western"><surname>Köhler</surname><given-names>F</given-names></name></person-group> (<year>2007</year>)<article-title> Annotated type catalogue of the Bulimulidae (Pulmonata, Orthalicoidea, Bulimulidae) in the Museum für Naturkunde Berlin.</article-title><source>Mitteilungen aus dem Museum für Naturkunde Berlin, Zoologische Reihe </source><volume>83</volume>: <fpage>125</fpage>-<lpage>159</lpage>.</mixed-citation></ref></ref-list></tp:taxon-treatment>
