# Supplementary material for: Annotated type catalogue of Bothriembryon (Mollusca, Gastropoda, Orthalicoidea) in Australian museums, with a compilation of types in other museums
Source: Zookeys. 2012 May 17;(194):41–80. doi: 10.3897/zookeys.194.2721 (PMC3367568; doi:10.3897/zookeys.194.2721)
Supplement: XML Treatment for Bulimus inflatus [file zookeys.194.2721-treatment52.xml]

<!DOCTYPE tp:taxon-treatment
  PUBLIC "-//TaxonX//DTD Taxonomic Treatment Publishing DTD v0 20100105//EN" "tax-treatment-NSO.dtd">
<tp:taxon-treatment xmlns:tp="http://www.plazi.org/taxpub"><tp:treatment-meta><mixed-citation publication-type="journal"><person-group><name><surname>Breure</surname><given-names>Abraham S.H.</given-names></name><name><surname>Whisson</surname><given-names>Corey S.</given-names></name></person-group><article-title>Annotated type catalogue of 
                    <italic>Bothriembryon</italic> (Mollusca, Gastropoda, Orthalicoidea) in Australian museums, with a compilation of types in other museums
                </article-title><source>Zookeys</source><day>17</day><month>5</month><year>2012</year><volume>2012</volume><issue>194</issue><fpage>41</fpage><lpage>80</lpage><pub-id pub-id-type="doi">10.3897/zookeys.194.2721</pub-id></mixed-citation></tp:treatment-meta><tp:nomenclature><tp:taxon-name>
                            <tp:taxon-name-part taxon-name-part-type="genus">Bulimus</tp:taxon-name-part>
                            <tp:taxon-name-part taxon-name-part-type="species">inflatus</tp:taxon-name-part>
                        <object-id xmlns:xlink="http://www.w3.org/1999/xlink" xlink:type="simple">http://species-id.net/wiki/Bulimus_inflatus</object-id>
								</tp:taxon-name><tp:taxon-authority>Lamarck, 1822</tp:taxon-authority><xref ref-type="fig" rid="F5">Fig. 5C</xref><tp:nomenclature-citation-list><tp:nomenclature-citation><tp:taxon-name>Bulimus inflatus</tp:taxon-name><comment><xref ref-type="bibr" rid="B26">Lamarck 1822</xref>: 122; Mermod 1951: 728, fig. 78.</comment></tp:nomenclature-citation><tp:nomenclature-citation><tp:taxon-name>Helix costulata</tp:taxon-name><comment> ‘Férussac’ <xref ref-type="bibr" rid="B26">Lamarck 1822</xref>: 122 (in synonymy).</comment></tp:nomenclature-citation></tp:nomenclature-citation-list></tp:nomenclature><tp:treatment-sec sec-type="Type material"><title>Type material.</title><p>MHNG INVE 51162, five syntypes.</p></tp:treatment-sec><tp:treatment-sec sec-type="Remarks"><title>Remarks.</title><p>Kendrick and Wilson (1975: 307–308) resolved the nomenclatural status of both Lamarckian taxa and have pointed out that the type material of <italic><tp:taxon-name>Bulimus inflatus</tp:taxon-name></italic> Lamarck is the same as <italic><tp:taxon-name>Helix costulata</tp:taxon-name></italic> Lamarck; see art. 11.6 jo. 50.7 jo. 72.4.3. ICZN. They considered Mermod’s treatment of this taxon as a lectotype designation (<xref ref-type="bibr" rid="B22">Kendrick and Wilson 1975</xref>: 317, pl. 3 figs 4a–4b). “Mermod was most likely acting as first reviser, but his intention was certainly not to designate a lectotype, even if his statement might be considered as an inadvertent lectotype designation.” (Y. Finet, pers. commun.). B.J. Smith (1992: 102–103) erroneously attributed this material to <italic><tp:taxon-name>Helix costulata</tp:taxon-name></italic> and considered the type material of <italic><tp:taxon-name>Bulimus inflatus</tp:taxon-name></italic> “presumably lost”.</p></tp:treatment-sec><tp:treatment-sec sec-type="Current systematic position"><title>Current systematic position.</title><p>Bothriembryontidae, <italic><tp:taxon-name>Bothriembryon costulatus</tp:taxon-name></italic> (Lamarck, 1822).</p></tp:treatment-sec><tp:treatment-sec><!--Section generated to contain objects referenced in tp:taxon-treatment.--><fig id="F5" position="float" orientation="portrait"><label>Figure 5.</label><caption><p><bold>A–B</bold> <italic>Bothriembryon mastersi</italic> (Cox, 1867) <bold>A</bold> Possible syntype, SAMA D11341 (H = 17.4) <bold>B</bold> Holotype of <italic>B. decresensis</italic> Cotton, 1940, SAMA D13773 (H = 15.5) Photo: R. Hamilton-Bruce <bold>C–E</bold> <italic>B. costulatus</italic> (Lamarck, 1822) <bold>C</bold> Syntype of <italic>Bulimus inflatus</italic> Lamarck, 1822, MHNG INV 51162 (H = 26.0) Photo: Y. Finet <bold>D</bold> Holotype of <italic>B. onslowi hartogensis</italic> Kobelt, 1901, SMF 25909/1a (H = 12.9) Photo: E. Neubert <bold>E</bold> <italic>S</italic>yntype of <italic>B. onslowi minor</italic> Pilsbry, 1900, ANSP 78504 (H = 14.4) Photo: A. Lawless <bold>F</bold> <italic>B. bradshawi</italic> Iredale, 1939, syntype, AM C100749 (H = 19.0) <bold>G</bold> <italic>B. sedgwicki</italic> Iredale, 1939, syntype, AM C100831 (H = 15.9) <bold>H</bold> <italic>B. onslowi</italic> (Cox, 1864), syntype, AM C84882 (H = 21.7) <bold>I</bold> <italic>B. praecelsus</italic> Iredale, 1939, holotype, WAM S14468 (H = 27.1).</p></caption><graphic xmlns:xlink="http://www.w3.org/1999/xlink" xlink:href="ZooKeys-194-041-g005.jpg" position="float" orientation="portrait" xlink:type="simple"/></fig></tp:treatment-sec><ref-list><ref id="B26"><mixed-citation xmlns:xlink="http://www.w3.org/1999/xlink" xlink:type="simple"><person-group><name name-style="western"><surname>Lamarck</surname><given-names>JBPA de</given-names></name></person-group> (<year>1822</year>)<source> Histoire naturelle des animaux sans vertèbres 6 (2).</source><publisher-name>Verdières</publisher-name>, <publisher-loc>Paris</publisher-loc>, <lpage>232</lpage> pp.</mixed-citation></ref><ref id="B22"><mixed-citation xmlns:xlink="http://www.w3.org/1999/xlink" xlink:type="simple"><person-group><name name-style="western"><surname>Kendrick</surname><given-names>GW</given-names></name><name name-style="western"><surname>Wilson</surname><given-names>BR</given-names></name></person-group> (<year>1975</year>)<article-title> Nomenclatural notes on the land snail genus <italic>Bothriembryon</italic> Pilsbry, 1894 (Pulmonata: Bulimulidae), with redescriptions of the types and two other species.</article-title><source>Records of the Western Australian Museum </source><volume>3</volume>: <fpage>295</fpage>-<lpage>325</lpage>.</mixed-citation></ref></ref-list></tp:taxon-treatment>
