# Supplementary material for: Annotated type catalogue of Bothriembryon (Mollusca, Gastropoda, Orthalicoidea) in Australian museums, with a compilation of types in other museums
Source: Zookeys. 2012 May 17;(194):41–80. doi: 10.3897/zookeys.194.2721 (PMC3367568; doi:10.3897/zookeys.194.2721)
Supplement: XML Treatment for Helix melo [file zookeys.194.2721-treatment57.xml]

<!DOCTYPE tp:taxon-treatment
  PUBLIC "-//TaxonX//DTD Taxonomic Treatment Publishing DTD v0 20100105//EN" "tax-treatment-NSO.dtd">
<tp:taxon-treatment xmlns:tp="http://www.plazi.org/taxpub"><tp:treatment-meta><mixed-citation publication-type="journal"><person-group><name><surname>Breure</surname><given-names>Abraham S.H.</given-names></name><name><surname>Whisson</surname><given-names>Corey S.</given-names></name></person-group><article-title>Annotated type catalogue of 
                    <italic>Bothriembryon</italic> (Mollusca, Gastropoda, Orthalicoidea) in Australian museums, with a compilation of types in other museums
                </article-title><source>Zookeys</source><day>17</day><month>5</month><year>2012</year><volume>2012</volume><issue>194</issue><fpage>41</fpage><lpage>80</lpage><pub-id pub-id-type="doi">10.3897/zookeys.194.2721</pub-id></mixed-citation></tp:treatment-meta><tp:nomenclature><tp:taxon-name>
                            <tp:taxon-name-part taxon-name-part-type="genus">Helix</tp:taxon-name-part>
                            <tp:taxon-name-part taxon-name-part-type="species">melo</tp:taxon-name-part>
                        <object-id xmlns:xlink="http://www.w3.org/1999/xlink" xlink:type="simple">http://species-id.net/wiki/Helix_melo</object-id>
								</tp:taxon-name><tp:taxon-authority>Quoy &amp; Gaimard, 1832</tp:taxon-authority><xref ref-type="fig" rid="F4">Fig. 4A</xref><tp:nomenclature-citation-list><tp:nomenclature-citation><tp:taxon-name>Helix melo</tp:taxon-name><comment><xref ref-type="bibr" rid="B34">Quoy and Gaimard 1832</xref>: 109, pl. 9 figs 4–5.</comment></tp:nomenclature-citation></tp:nomenclature-citation-list></tp:nomenclature><tp:treatment-sec sec-type="Type material"><title>Type material.</title><p>MNHN 24644, lectotype.</p></tp:treatment-sec><tp:treatment-sec sec-type="Current systematic position"><title>Current systematic position.</title><p>Bothriembryontidae, <italic><tp:taxon-name>Bothriembryon melo</tp:taxon-name></italic> (Quoy and Gaimard, 1832).</p></tp:treatment-sec><tp:treatment-sec><!--Section generated to contain objects referenced in tp:taxon-treatment.--><fig id="F4" position="float" orientation="portrait"><label>Figure 4.</label><caption><p><bold>A–D</bold> <italic>Bothriembryon melo</italic> (Quoy and Gaimard, 1832) <bold>A</bold> Lectotype, MNHN 24644 (H = 24.7) <bold>B</bold> Paralectotype, <italic>Helix melo castanea</italic> Quoy and Gaimard, 1832, MNHN 24645 (H = 20.6) Photos: P. Maestrati <bold>C</bold> Syntype of <italic>Bothriembryon inflatus castaneus</italic> Pilsbry 1900, AM C87458 (H = 23.1) Photo: A. Miller <bold>D</bold> Lectotype of <italic>B. inflatus conispira</italic> Pilsbry, 1900, ANSP 8453 (H = 25.2) Photo: A. Lawless <bold>E</bold> <italic>B. bulla</italic> (Menke, 1843), holotype of <italic>Bulimus baconi</italic> Benson, 1854, UMZC 2397 (H = 23.6) Photo: R. Preece <bold>F</bold> <italic>B. kendricki</italic> Hill, Johnson &amp; Merrifield, 1983, holotype, WAM S14552 (H = 16.2) <bold>G</bold> <italic>B. serpentinus</italic> Iredale, 1939, syntype, AM C100724 (H = 27.5).</p></caption><graphic xmlns:xlink="http://www.w3.org/1999/xlink" xlink:href="ZooKeys-194-041-g004.jpg" position="float" orientation="portrait" xlink:type="simple"/></fig></tp:treatment-sec><ref-list><ref id="B34"><mixed-citation xmlns:xlink="http://www.w3.org/1999/xlink" xlink:type="simple"><person-group><name name-style="western"><surname>Quoy</surname><given-names>JCR</given-names></name><name name-style="western"><surname>Gaimard</surname><given-names>JP</given-names></name></person-group> (<year>1832</year>)<source> Mollusques, 1. In: Dumont d’Urville JSC, Voyage de la corvette l’Astrolabe, executé par l’ordre du Roi, pendant les années 1826–1827–1828–1829, Zoologie 2: 1–320. J. Tastu, Paris.</source></mixed-citation></ref></ref-list></tp:taxon-treatment>
