# Supplementary material for: Annotated type catalogue of Bothriembryon (Mollusca, Gastropoda, Orthalicoidea) in Australian museums, with a compilation of types in other museums
Source: Zookeys. 2012 May 17;(194):41–80. doi: 10.3897/zookeys.194.2721 (PMC3367568; doi:10.3897/zookeys.194.2721)
Supplement: XML Treatment for Bothriembryon onslowi minor [file zookeys.194.2721-treatment58.xml]

<!DOCTYPE tp:taxon-treatment
  PUBLIC "-//TaxonX//DTD Taxonomic Treatment Publishing DTD v0 20100105//EN" "tax-treatment-NSO.dtd">
<tp:taxon-treatment xmlns:tp="http://www.plazi.org/taxpub"><tp:treatment-meta><mixed-citation publication-type="journal"><person-group><name><surname>Breure</surname><given-names>Abraham S.H.</given-names></name><name><surname>Whisson</surname><given-names>Corey S.</given-names></name></person-group><article-title>Annotated type catalogue of 
                    <italic>Bothriembryon</italic> (Mollusca, Gastropoda, Orthalicoidea) in Australian museums, with a compilation of types in other museums
                </article-title><source>Zookeys</source><day>17</day><month>5</month><year>2012</year><volume>2012</volume><issue>194</issue><fpage>41</fpage><lpage>80</lpage><pub-id pub-id-type="doi">10.3897/zookeys.194.2721</pub-id></mixed-citation></tp:treatment-meta><tp:nomenclature><tp:taxon-name>
                            <tp:taxon-name-part taxon-name-part-type="genus">Bothriembryon</tp:taxon-name-part>
                            <tp:taxon-name-part taxon-name-part-type="species">onslowi</tp:taxon-name-part>
                            <tp:taxon-name-part taxon-name-part-type="subspecies">minor</tp:taxon-name-part>
                        <object-id xmlns:xlink="http://www.w3.org/1999/xlink" xlink:type="simple">http://species-id.net/wiki/Bothriembryon_onslowi_minor</object-id>
								</tp:taxon-name><tp:taxon-authority>Pilsbry, 1900</tp:taxon-authority><xref ref-type="fig" rid="F5">Fig. 5E</xref><tp:nomenclature-citation-list><tp:nomenclature-citation><tp:taxon-name>Bothriembryon onslowi minor</tp:taxon-name><comment><xref ref-type="bibr" rid="B33">Pilsbry 1900</xref>: 12, pl. 3 figs 45–46; <xref ref-type="bibr" rid="B22">Kendrick and Wilson 1975</xref>: 309.</comment></tp:nomenclature-citation></tp:nomenclature-citation-list></tp:nomenclature><tp:treatment-sec sec-type="Type material"><title>Type material.</title><p>ANSP 78504, two syntypes.</p></tp:treatment-sec><tp:treatment-sec sec-type="Remarks"><title>Remarks.</title><p><xref ref-type="bibr" rid="B22">Kendrick and Wilson (1975)</xref> have argued that <xref ref-type="bibr" rid="B19">Iredale (1939)</xref> made a mistake when he raised this taxon to full specific status; they considered <italic>minor</italic> Pilsbry a junior subjective synonym of <italic><tp:taxon-name>Bothriembryon costulatus</tp:taxon-name></italic> (Lamarck). They also assumed that Pilsbry’s material was collected at Dirk Hartog Island; however, without positive evidence. Examining one of the syntypes the sculpture of the upper whorl shows a characteristic pattern of strong granules on the upper part of the whorls, and less strong, oblong granules on the lower part which are vanishing on the penultimate and ultimate whorl. This pattern may also be observed in <italic><tp:taxon-name>Bothriembryon mastersi</tp:taxon-name></italic> (Cox) and relatives. Since Pilsbry’s material did not have locality data and this sculpture is not observed in any of the species from Shark Bay, it cannot a priori be excluded that his specimens originated from a different place than the Shark Bay region. Therefore we only tentatively assign this taxon to <italic><tp:taxon-name>Bothriembryon costulatus</tp:taxon-name></italic>, awaiting further study to clarify the status of <italic><tp:taxon-name>Bothriembryon minor</tp:taxon-name></italic>.</p></tp:treatment-sec><tp:treatment-sec sec-type="Current systematic position"><title>Current systematic position.</title><p>Bothriembryontidae, <italic><tp:taxon-name>Bothriembryon ?costulatus</tp:taxon-name></italic> (Lamarck, 1822).</p></tp:treatment-sec><tp:treatment-sec><!--Section generated to contain objects referenced in tp:taxon-treatment.--><fig id="F5" position="float" orientation="portrait"><label>Figure 5.</label><caption><p><bold>A–B</bold> <italic>Bothriembryon mastersi</italic> (Cox, 1867) <bold>A</bold> Possible syntype, SAMA D11341 (H = 17.4) <bold>B</bold> Holotype of <italic>B. decresensis</italic> Cotton, 1940, SAMA D13773 (H = 15.5) Photo: R. Hamilton-Bruce <bold>C–E</bold> <italic>B. costulatus</italic> (Lamarck, 1822) <bold>C</bold> Syntype of <italic>Bulimus inflatus</italic> Lamarck, 1822, MHNG INV 51162 (H = 26.0) Photo: Y. Finet <bold>D</bold> Holotype of <italic>B. onslowi hartogensis</italic> Kobelt, 1901, SMF 25909/1a (H = 12.9) Photo: E. Neubert <bold>E</bold> <italic>S</italic>yntype of <italic>B. onslowi minor</italic> Pilsbry, 1900, ANSP 78504 (H = 14.4) Photo: A. Lawless <bold>F</bold> <italic>B. bradshawi</italic> Iredale, 1939, syntype, AM C100749 (H = 19.0) <bold>G</bold> <italic>B. sedgwicki</italic> Iredale, 1939, syntype, AM C100831 (H = 15.9) <bold>H</bold> <italic>B. onslowi</italic> (Cox, 1864), syntype, AM C84882 (H = 21.7) <bold>I</bold> <italic>B. praecelsus</italic> Iredale, 1939, holotype, WAM S14468 (H = 27.1).</p></caption><graphic xmlns:xlink="http://www.w3.org/1999/xlink" xlink:href="ZooKeys-194-041-g005.jpg" position="float" orientation="portrait" xlink:type="simple"/></fig></tp:treatment-sec><ref-list><ref id="B33"><mixed-citation xmlns:xlink="http://www.w3.org/1999/xlink" xlink:type="simple"><person-group><name name-style="western"><surname>Pilsbry</surname><given-names>HA</given-names></name></person-group> (<year>1900</year>)<source> Australasian Bulimulidae: <italic>Bothriembryon</italic>, <italic>Placostylus</italic>. Helicidae: <italic>Amphidromus</italic>. Manual of Conchology (2) 13: 1–253.</source></mixed-citation></ref><ref id="B22"><mixed-citation xmlns:xlink="http://www.w3.org/1999/xlink" xlink:type="simple"><person-group><name name-style="western"><surname>Kendrick</surname><given-names>GW</given-names></name><name name-style="western"><surname>Wilson</surname><given-names>BR</given-names></name></person-group> (<year>1975</year>)<article-title> Nomenclatural notes on the land snail genus <italic>Bothriembryon</italic> Pilsbry, 1894 (Pulmonata: Bulimulidae), with redescriptions of the types and two other species.</article-title><source>Records of the Western Australian Museum </source><volume>3</volume>: <fpage>295</fpage>-<lpage>325</lpage>.</mixed-citation></ref><ref id="B19"><mixed-citation xmlns:xlink="http://www.w3.org/1999/xlink" xlink:type="simple"><person-group><name name-style="western"><surname>Iredale</surname><given-names>T</given-names></name></person-group> (<year>1939</year>)<source> A review of the land Mollusca of Western Australia. Records of the Western Australian Museum and Art Gallery 2(1): 1–88. [Published 1.viii.1939; same text re-published 21.viii.1939 in Journal of the Royal Society of Western Australia 25:1–88 (read before the Society on 13.ix.1938, but publication delayed)].</source></mixed-citation></ref></ref-list></tp:taxon-treatment>
